# Supplementary material for: Simulation of the Periodontal Ligament in Dental Materials Research: A CAD/CAM-Based Method for PDL Modeling
Source: J Funct Biomater. 2025 Nov 24;16(12):429. doi: 10.3390/jfb16120429 (PMC12733424; doi:10.3390/jfb16120429)
Supplement: Supplementary file 1 [file jfb-16-00429-s001.zip]

Archive with 3 entries (3 files):
- Supplementary_Table_S1_PDL_Checklist.pdf
- Supplementary_Table_S2_Data_Extraction_Template.xlsx
- Supplementary_Table_S3_Studies_Directly_Assessing_the_Influence_of_PDL_Simulation_on_Mechanical_Test_Outcomes.xlsx
