# Supplementary material for: Simulation of the Periodontal Ligament in Dental Materials Research: A CAD/CAM-Based Method for PDL Modeling
Source: J Funct Biomater. 2025 Nov 24;16(12):429. doi: 10.3390/jfb16120429 (PMC12733424; doi:10.3390/jfb16120429)
Supplement: Supplementary file 1 [file jfb-16-00429-s001.zip › Supplementary_Table_S2_Data_Extraction_Template.xlsx]

## Sheet: Arkusz1
Study (Authors, Year)	Layer Thickness	PDL Simulation Material (trade name & manufacturer)	Tooth material	Technique for Artificial PDL	Experimental Model Validation	Parameters Tested	Treatment type	Influence of PDL on results	In vivo measurements correlation
Rosentritt et al., 2011 [10]	0.75 mm	Polyether impression material (Impregum Penta, 3M ESPE, Seefeld, Germany)	Extracted human teeth	Wax dipping and replacement with elastomer	Functional: Periotest ; Geometric: Layer thickness verified by optical measurement	Fracture load and fracture pattern	Fixed partial denture (FPD)	Fracture resistance decreased by ~50% with simulated PDL	Similar modes of fracture as in clinical conditions
													preliminary data
