# Supplementary material for: Simulation of the Periodontal Ligament in Dental Materials Research: A CAD/CAM-Based Method for PDL Modeling
Source: J Funct Biomater. 2025 Nov 24;16(12):429. doi: 10.3390/jfb16120429 (PMC12733424; doi:10.3390/jfb16120429)
Supplement: Supplementary file 1 [file jfb-16-00429-s001.zip › Supplementary_Table_S3_Studies_Directly_Assessing_the_Influence_of_PDL_Simulation_on_Mechanical_Test_Outcomes.xlsx]

## Sheet: Arkusz1
Study (Authors, Year)	Direct Comparison	Validation	Effect	Parameters Tested	Treatment	Material
Rosentritt et al. (2006) [11]	YES	NO	Decrease	Fracture resistance	FPD	Polyether
Rosentritt et al. (2011) [10]	YES	YES	Decrease	Fracture resistance	FPD	Polyether
Waldecker et al. (2019) [9]	NO	YES	Decrease	Fracture resistance	FPD	Heat-shrink tubing+polyvinylsiloxane
González-Lluch et al. (2016) [31]	YES	NO	No effect	Fracture resistance	Intraradicular post	Denture relining material
Marchionatti et al. (2014) [32]	YES	NO	No effect	Fracture resistance	Intraradicular post	Polyether + Silicone
Ribeiro et al. (2023) [12]	NO	NO	Difference	Survival rate	Intraradicular post	Polyether
Hayashi et al. (2006) [13]	NO	NO	Decrease	Fracture resistance	Intraradicular post	Polyvinylsiloxane
Soares et al. (2005) [26]	YES	NO	Difference	Fracture resistance	none	Polyether+Polysulfide+Polyurethane
Nawafleh et al. (2020) [17]	YES	NO	No effect	Fracture resistance	Single crown	Light Body Elastomeric Material
Preis et al. (2018) [16]	YES	NO	No effect	Fracture resistance	Single crown	Polyether
Kosewski et al. (2023) [15]	YES	YES	Decrease	Wear	Single crown	Polyether
Rosentritt et al. (2020) [14]	YES	NO	Decrease	Wear	Single crown	Polyether
Soares et al. (2011) [56]	NO	NO	Difference in stress distribution	Bone strain	Splint	Polyether
Zhu et al. (2015) [4]	YES	YES	Increase	Cyclic loading resistance	Vertical root fracture bonding	Silicone
